# Supplementary material for: Environmental awareness and guests’ intention to visit green hotels: The mediation role of consumption values
Source: PLoS One. 2021 May 6;16(5):e0248815. doi: 10.1371/journal.pone.0248815 (PMC8101960; doi:10.1371/journal.pone.0248815)
Supplement: S1 Dataset — (XLSX) [file pone.0248815.s002.xlsx]

## Sheet: Sheet1
Gender	AGE	MSTATUS	EDULEVEL	FAMSIZE	EMPLSTAT	EC1	EC2	EC3	EC4	EC5	EC6	EC7	EK1	EK2	EK3	FVP1	FVP2	FVP3	FVP4	FVQ1	FVQ2	FVQ3	FVQ4	SV1	SV2	SV3	SV4	EV1	EV2	EV3	INT1	INT2	INT3
1	2	1	3	4	5	5	5	5	5	5	2	5	5	5	5	5	5	5	3	3	3	3	1	1	1	1	4	4	4	3	3	3	3
2	5	2	3	3	2	5	5	5	5	5	3	5	5	3	5	5	5	5	5	5	5	5	5	5	5	5	5	5	5	5	5	5	5
2	5	2	2	4	4	5	5	5	5	5	5	1	5	5	5	5	5	5	5	1	1	1	1	1	1	1	1	4	4	4	3	3	3
2	3	2	2	3	2	3	2	1	1	1	2	1	3	1	2	3	3	4	3	4	3	4	3	3	3	5	4	5	4	5	4	4	4
1	3	2	6	3	4	2	2	3	3	4	3	3	2	2	2	5	5	5	5	5	5	5	5	1	1	1	1	3	1	1	1	1	1
1	2	1	4	4	5	4	5	5	5	5	5	2	3	5	5	5	5	5	5	3	3	3	3	3	3	3	3	4	4	4	4	4	4
2	3	3	2	2	5	5	4	5	5	4	4	1	4	4	5	4	3	3	3	3	4	3	3	3	3	4	2	3	2	3	3	3	3
2	5	2	6	2	4	5	3	5	4	2	2	3	3	3	4	4	3	1	4	4	4	4	5	5	5	3	3	3	3	3	3	3	2
2	3	2	3	2	4	5	5	5	5	5	5	5	5	5	5	3	2	2	2	2	5	5	5	5	5	5	5	5	5	5	5	5	5
2	4	3	4	5	2	5	4	5	4	5	2	1	2	4	2	4	3	4	3	2	3	3	2	3		3	3	4	4	2	4	3	3
2	2	3	1	2	5	2	2	1	1	1	1	1	1	2	2	2	1	1	1	1	1	1	1	1	1	2	2	2	1	1	1	1	2
2	5	3	5	2	4	3	1	3	3	4	4	1	3	3	3	4	3	3	3	3	3	3	3	2	2	2	2	4	2	1	4	4	4
1	1	1	3	1	1	3	1	3	1	3	2	1	2	1	3	3	3	3	3	3	3	3	3	2	2	2	2	4	2	2	4	3	3
1	5	3	2	2	2	4	2	4	3	4	3	1	3	3	3	3	2	3	3	3	3	3	3	3	3	2	2	3	2	1	4	4	4
1	2	2	2	3	2	3	2	4	3	4	3	1	3	2	3	4	3	3	3	2	2	2	2	2	2	2	2	3	1	1	4	3	3
1	4	3	2	2	4	2	2	4	3	3	3	1	3	3	3	4	1	3	3	4	4	4	4	1	1	3	1	3	2	2	4	4	4
1	4	3	2	2	5	1	5	5	5	3	3	3	3	3	5	1	5	3	5	5	5	5	5	1	1	3	1	5	5	3	5	5	5
2	5	2	6	2	4	4	4	4	4	5	4	5	4	3	4	4	3	4	3	2	2	2	2	3	3	2	2	3	1	1	4	4	4
2	4	2	2	3	4	2	1	3	3	4	3	1	3	1	3	3	3	4	3	2	2	2	2	2	2	2	2	3	1	1	3	4	4
1	3	3	3	2	4	3	3	3	2	4	2	1	4	4	4	3	3	4	3	2	2	2	2	3	3	3	3	4	2	2	4	3	3
1	2	2	3	3	2	3	2	4	4	5	4	1	4	3	4	4	3	4	4	4	4	4	4	3	3	3	2	4	2	1	4	4	4
1	1	1	3	2	1	3	4	4	4	5	2	1	2	3	2	3	2	2	2	2	2	2	2	1	1	1	1	2	2	1	3	5	5
1	1	1	3	2	1	3	4	4	4	5	2	1	2	4	3	3	2	2	2	2	2	2	2	1	1	1	1	2	2	1	3	5	5
1	4	2	2	3	4	3	2	4	3	4	2	1	3	2	3	2	3	2	3	3	2	2	2	2	2	2	2	3	1	1	3	3	3
1	1	2	2	2	2	3	2	4	2	5	2	1	3	3	3	2	3	2	2	2	2	2	2	3	3	2	2	3	1	2	2	3	3
2	3	2	2	3	4	3	1	2	2	3	2	1	3	2	3	3	3	3	2	3	3	3	2	2	2	1	1	3	1	1	2	2	3
2	1	1	3	3	1	2	3	5	3	3	1	2	3	4	3	3	3	3	4	4	3	3	3	3	4	3	2	2	3	4	5	5	4
1	1	1	2	1	6	2	1	2	1	3	1	1	2	1	2	2	3	2	1	1	1	1	1	1	1	1	1	1	2	2	2	2	1
2	3	3	3	2	4	3	3	4	3	5	4	1	3	3	4	4	2	4	2	3	3	3	3	3	3	3	3	4	2	1	3	4	4
2	4	1	4	2	4	3	2	4	4	3	1	3	2	3	3	3	2	2	2	2	2	2	2	2	1	1	3	1	1	3	3	4	4
2	2	2	2	2	6	2	1	2	1	3	1	1	2	1	2	1	2	1	2	2	3	2	1	2	2	2	2	2	2	2	2	2	1
2	5	2	2	3	5	3	1	3	2	3	2	1	3	2	3	3	3	3	2	3	3	3	3	3	3	3	1	3	1	1	3	3	2
2	4	2	2	3	5	3	1	3	2	4	2	1	3	1	3	1	3	3	3	3	2	3	3	3	3	3	3	2	2	3	1	1	3
2	5	3	3	2	4	3	2	3	4	4	3	1	3	3	2	3	3	3	2	2	2	2	2	3	2	2	2	4	2	2	4	2	4
2	2	1	1	1	5	2	1	2	1	2	1	1	2	1	2	2	2	2	1	2	2	2	2	1	1	1	1	2	1	1	2	2	2
1	2	3	3	2	4	3	1	3	1	4	2	1	3	2	3	3	2	3	1	2	2	2	2	3	3	2	2	3	2	2	3	3	4
2	3	2	2	2	5	3	2	3	2	4	2	1	2	1	3	3	3	3	1	2	2	2	2	3	3	3	3	2	1	1	2	3	3
1	2	1	3	3	5	4	4	2	5	5	2	3	2	1	1	2	4	3	1	3	2	4	3	2	3	4	3	4	3	3	4	5	3
1	4	2	2	3	6	3	2	3	1	4	1	1	3	1	3	2	3	2	1	2	2	2	2	2	2	2	2	3	1	1	3	3	4
2	4	2	3	4	4	3	1	3	3	4	4	1	3	2	3	3	3	3	2	3	3	3	3	3	3	2	2	4	2	2	3	3	3
2	4	2	2	3	6	2	1	2	1	3	1	1	2	1	2	2	2	2	1	2	2	2	2	1	1	1	1	2	1	1	2	2	2
2	3	2	2	3	4	4	2	3	2	5	3	1	4	3	2	3	1	3	3	3	3	2	2	3	3	4	2	2	3	3	2	2	1
2	4	2	3	2	4	3	2	3	1	4	3	1	2	1	3	3	3	3	2	2	2	2	2	3	2	1	1	2	1	1	2	2	3
2	4	1	3	4	3	2	2	4	5	4	2	4	3	4	3	4	2	3	1	2	4	2	4	1	2	4	5	1	4	5	2	1	1
2	3	3	3	2	5	3	1	3	1	4	3	1	3	1	3	2	2	2	1	2	2	2	2	2	2	2	2	3	2	2	3	3	3
2	4	2	3	3	4	4	2	4	4	4	4	1	3	2	4	3	3	3	2	4	4	4	4	3	3	3	3	4	2	2	4	4	4
2	5	2	2	2	5	2	1	3	3	4	2	1	2	1	3	3	3	3	2	3	3	3	3	3	3	2	2	3	2	1	2	2	2
2	2	2	2	3	4	2	1	3	1	3	2	1	3	1	3	3	3	3	2	2	2	2	2	2	2	2	2	2	1	1	3	3	4
2	2	1	2	2	1	3	2	4	2	3	3	1	3	2	4	2	3	4	3	3	2	2	3	3	3	2	2	3	2	2	3	3	4
2	2	1	2	2	1	5	3	4	2	3	3	2	4	3	4	3	2	3	1	1	3	1	2	4	2	3	1	2	3	4	2	3	5
2	5	2	2	3	4	3	2	3	2	3	1	1	3	1	3	2	2	2	1	2	2	2	2	2	2	2	2	2	1	1	3	3	4
1	5	2	3	4	4	3	3	3	3	4	3	1	3	2	3	3	3	3	2	3	3	3	3	3	3	2	2	3	2	2	4	4	5
1	3	2	3	4	2	4	3	5	4	5	3	1	3	2	4	3	3	3	2	3	3	3	3	3	3	2	2	4	2	2	3	3	4
1	4	2	2	3	4	3	2	3	2	5	3	1	3	1	3	3	3	3	1	2	2	2	2	3	3	2	2	3	2	2	3	4	4
1	1	1	2	3	6	3	4	3	4	3	2	1	4	4	3	3	4	4	4	3	4	4	3	3	3	3	2	3	3	2	3	3	3
1	1	1	2	3	6	3	4	3	4	3	2	2	4	4	4	4	4	4	3	4	4	3	3	4	4	3	4	3	3	4	3	3	4
2	1	1	1	1	5	2	1	2	1	2	1	1	2	1	2	2	2	2	1	1	1	1	1	2	2	1	1	2	1	1	2	3	3
2	2	2	3	2	4	3	2	4	4	5	4	1	3	2	3	4	4	4	2	3	3	3	3	3	2	2	2	3	1	1	3	4	4
2	4	2	2	2	4	3	2	4	3	5	3	1	3	2	3	3	3	3	1	3	3	3	2	3	2	2	3	1	1	3	4	4	2
2	5	2	2	3	4	2	2	3	2	3	1	1	2	2	3	3	3	3	2	3	3	3	3	2	2	2	2	3	3	2	2	3	3
2	2	1	5	1	6	2	2	3	2	3	1	1	2	2	3	3	3	3	1	3	3	3	3	2	1	2	2	3	2	3	1	4	4
1	2	1	5	3	5	3	4	5	3	3	1	1	2	3	2	3	3	3	2	3	3	3	3	2	1	2	2	5	5	5	5	5	1
1	5	2	3	3	4	3	1	3	2	4	3	1	2	3		3	2	3	1	2	2	2	2	2	2	2	1	3	1	1	3	3	4
1	3	3	2	2	2	3	1	3	1	4	1	1	3	2	3	3	3	3	1	2	2	2	2	2	2	2	1	2	1	1	3	3	3
1	1	1	3	1	1	2	1	2	1	3	2	1	3	1	3	3	3	3	1	2	2	2	2	1	1	1	1	2	1	1	3	3	2
1	2	2	2	3	2	3	1	3	4	5	3	1	4	2	3	3	3	3	1	2	2	2	2	2	1	1	2	2	4	2	1	4	4
1	4	2	2	3	4	3	1	4	5	5	3	1	3	2	3	3	3	3	1	2	2	2	2	1	1	2	1	4	2	2	4	4	4
1	4	2	2	2	4	3	1	4	5	5	3	1	3	4	3	3	3	3	1	2	2	2	2	1	1	3	1	5	5	3	5	5	5
2	5	2	3	3	5	3	1	3	3	4	4	1	3	2	3	3	3	2	3	3	3	3	3	3	2	1	1	2	1	1	3	3	3
2	2	2	2	3	4	2	1	3	2	3	2	1	3	1	3	3	2	3	3	3	3	3	3	3	2	2	2	3	1	2	3	2	3
1	3	3	2	2	4	3	1	2	1	3	1	1	3	2	2	3	3	2	3	3	3	3	3	2	2	2	2	3	1	2	3	2	3
1	3	3	2	2	4	3	1	2	1	3	1	1	3	2	2	3	3	2	3	3	3	3	3	2	2	2	2	3	1	2	3	2	3
2	5	2	1	3	5	2	1	1	1	1	1	1	2	1	3	1	3	2	1	1	2	2	2	3	3	2	2	3	2	3	3	3	3
2	5	2	1	3	5	2	1	1	1	1	1	1	1	2	1	3	1	3	3	2	1	3	3	3	2	3	3	2	2	2	3	2	3
2	5	2	1	4	4	2	1	1	1	1	1	1	2	1	3	2	1	3	3	2	1	3	3	3	2	3	3	2	2	3	2	2	2
2	5	2	1	3	5	2	1	1	1	1	1	1	2	1	3	1	3	3	2	1	3	3	3	2	3	3	2	2	3	2	2	2	2
2	2	2	2	3	4	2	1	3	2	3	1	1	2	1	2	3	3	2	3	3	2	3	3	2	2	2	2	3	1	2	2	2	3
2	2	2	2	2	4	2	1	3	2	3	1	1	2	1	2	3	3	2	3	3	2	3	3	2	2	2	2	3	1	2	2	2	3
2	4	1	2	1	5	2	1	1	1	2	2	1	2	1	2	3	3	3	3	3	2	2	2	1	1	1	1	3	1	1	2	2	2
2	4	1	2	1	4	2	1	1	1	2	2	1	2	1	2	3	3	3	3	3	2	2	2	1	1	1	1	3	1	1	2	2	2
2	2	2	4	2	2	3	4	4	2	4	2	1	4	3	3	5	4	4	4	4	4	4	4	4	4	3	3	4	4	4	5	5	5
1	2	2	4	2	2	3	4	4	2	4	2	1	4	3	3	5	4	4	4	4	4	4	4	4	4	3	3	4	4	4	5	5	5
1	1	2	2	3	5	2	1	1	4	1	1	1	3	2	2	3	3	3	3	4	4	4	4	1	3	1	3	3	3	2	4	4	5
1	1	2	2	3	5	2	1	1	4	1	1	1	3	2	2	3	3	3	3	3	4	4	4	4	1	3	1	3	3	3	2	4	4
1	1	2	2	3	5	2	1	2	3	2	2	1	3	2	2	3	3	3	3	4	4	4	4	4	1	3	1	3	3	3	2	4	4
1	3	2	2	3	5	2	1	2	3	2	2	1	3	2	2	3	3	3	3	4	4	4	4	1	3	1	3	3	2	4	4	5	5
1	3	2	2	2	4	1	1	1	2	2	1	1	1	1	2	2	3	2	2	2	2	2	2	1	1	1	2	2	1	1	2	2	2
2	4	1	1	2	5	1	1	1	2	2	1	1	1	1	2	2	3	2	2	2	2	2	2	1	1	1	2	2	1	1	2	2	2
1	2	2	2	3	5	2	1	2	2	3	2	1	2	2	2	3	2	3	2	2	3	2	2	3	2	2	2	1	2	1	1	2	2
2	2	2	2	3	4	2	1	2	3	3	2	1	2	2	2	3	2	3	2	3	2	2	3	2	2	2	1	2	1	1	3	3	3
2	2	2	3	2	4	3	3	4	3	4	4	1	4	4	4	4	2	4	3	3	3	3	3	3	3	3	3	2	3	4	4	4	4
2	2	2	3	3	4	3	3	4	3	4	4	1	4	4	4	4	2	4	3	3	3	3	3	3	3	3	3	3	2	3	4	4	4
2	5	2	3	3	5	3	2	3	3	4	3	1	4	3	4	4	2	4	2	4	4	4	4	3	3	2	3	4	2	3	4	4	4
2	5	2	3	3	4	3	2	3	3	4	3	1	4	3	4	4	4	2	2	4	4	4	4	3	3	2	3	4	2	3	4	4	4
1	1	1	3	1	1	2	2	4	2	4	3	1	3	3	3	3	2	3	2	3	2	2	2	2	2	2	2	3	2	2	3	3	3
1	1	1	3	1	1	2	2	4	2	4	3	1	3	3	3	3	2	3	2	3	2	2	2	2	2	2	2	3	2	2	3	3	3
1	5	2	3	3	5	3	3	3	2	4	2	1	3	3	3	4	4	4	4	4	4	4	4	3	3	3	3	3	2	3	4	4	4
1	5	2	3	2	2	3	3	3	3	2	4	2	1	3	3	3	4	4	4	4	4	4	4	4	3	3	3	3	3	2	3	3	4
1	5	2	2	3	2	3	3	3	2	4	2	1	3	3	3	4	4	4	4	4	3	4	4	3	3	3	3	3	2	3	4	4	4
1	5	2	2	2	2	3	3	3	2	4	1	3	3	3	4	4	4	4	4	3	4	4	3	3	3	3	3	2	3	4	4	4	4
2	3	2	3	2	4	3	2	3	2	4	3	1	3	2	3	4	3	4	3	4	3	4	3	3	2	2	3	3	2	2	3	3	3
2	3	2	3	2	4	3	2	3	2	4	3	1	3	2	3	4	3	4	3	4	3	4	3	4	3	3	3	2	3	3	4	4	4
1	4	3	5	2	4	3	3	4	3	4	4	5	4	3	4	4	3	4	3	4	4	4	4	3	3	3	3	3	2	3	4	4	4
2	2	1	4	4	5	3	3	4	5	5	3	1	4	4	2	4	2	4	2	4	4	4	4	3	3	2	2	4	4	2	4	4	4
1	1	2	2	2	2	3	1	2	2	3	1	1	2	2	2	2	3	2	3	2	2	2	2	1	1	1	1	2	1	1	2	2	2
1	2	1	2	2	5	2	1	3	1	3	1	1	2	2	2	3	4	2	3	2	2	2	2	2	2	2	2	2	1	1	2	2	2
1	3	2	2	3	2	3	3	4	1	4	2	1	3	3	3	3	3	2	3	3	3	3	3	2	2	2	2	3	2	2	3	3	3
1	3	3	3	2	4	3	2	4	3	4	3	1	3	3	3	2	3	2	3	2	2	2	2	2	2	2	2	3	2	2	3	3	2
1	3	2	1	3	2	2	1	3	1	3	1	1	2	2	2	2	3	2	3	2	2	2	2	2	1	1	1	2	1	1	2	2	2
1	1	2	2	2	2	3	2	2	1	3	2	1	2	2	2	3	2	3	2	3	3	3	2	2	2	1	2	3	1	1	3	3	3
1	3	2	4	2	2	3	1	4	3	4	3	1	3	3	3	3	2	3	2	3	3	3	2	3	2	2	2	4	2	1	4	4	4
2	2	2	3	3	2	1	1	4	4	4	1	1	2	2	2	3	3	3	2	2	2	2	2	2	2	2	1	3	2	1	3	3	3
2	4	1	4	2	4	2	1	3	3	4	3	1	3	2	3	3	3	3	2	2	2	2	2	3	2	2	2	4	2	1	4	4	4
2	2	2	3	2	5	1	1	2	1	3	2	1	3	2	3	3	4	3	2	3	3	3	3	3	3	2	2	4	2	2	3	3	3
1	1	1	2	1	1	2	1	3	1	3	2	1	2	1	2	3	3	3	3	3	3	3	3	2	2	2	2	3	1	2	2	2	3
1	4	2	3	3	2	3	1	4	3	4	3	1	3	2	3	3	3	3	3	3	3	3	3	3	3	3	2	3	1	3	3	3	3
1	1	2	3	1	1	2	1	3	1	3	2	1	2	1	2	2	3	2	2	3	3	3	3	2	2	2	2	2	1	2	3	3	3
1	3	2	2	2	6	2	2	3	2	3	1	1	3	2	3	2	3	2	2	3	3	3	3	2	2	2	2	2	1	2	2	3	3
1	5	2	2	2	6	2	2	3	2	3	3	1	3	3	3	2	2	2	2	3	3	3	3	2	2	2	2	2	3	3	3	4	4
2	2	2	2	2	5	2	1	3	3	3	2	1	3	1	3	3	2	2	3	3	3	3	3	3	2	2	2	3	1	1	2	2	2
2	5	2	1	4	4	2	1	1	2	2	1	1	2	1	2	2	2	2	2	2	2	2	2	2	2	2	2	3	2	2	1	1	2
1	1	1	2	2	6	2	1	2	1	3	1	1	2	2	2	3	3	2	3	2	2	2	2	2	2	2	1	2	1	2	2	2	2
1	5	2	1	3	2	2	2	2	2	1	1	1	2	1	2	2	2	2	2	2	2	2	2	2	2	2	1	2	1	2	1	2	2
1	3	1	1	2	5	2	1	2	1	2	1	1	2	1	2	3	3	3	3	2	2	2	2	2	2	2	1	2	1	2	1	3	3
1	5	1	1	2	5	2	1	2	1	2	1	1	2	1	3	3	3	3	3	2	2	2	2	2	3	2	1	2	1	2	1	3	3
2	4	1	3	1	4	3	1	3	3	4	3	1	3	1	3	4	3	4	4	4	4	4	4	3	3	2	2	4	2	2	4	3	3
2	5	2	2	3	6	3	1	3	3	3	1	1	3	1	3	3	2	3	2	3	3	3	3	3	2	2	2	3	2	3	3	3	3
2	3	2	2	3	4	3	1	3	3	4	2	1	3	2	3	3	2	3	3	3	3	3	3	3	3	3	2	4	2	3	3	3	2
1	4	2	1	4	2	1	1	2	2	4	2	1	2	3	3	4	3	4	3	4	3	3	3	3	3	2	2	3	2	3	2	3	2
1	4	3	1	4	6	1	1	2	3	4	2	1	2	4	4	4	4	4	4	3	3	3	3	3	3	2	2	3	2	3	2	3	2
2	2	3	3	1	4	3	1	4	4	5	4	1	4	2	4	4	3	4	3	3	3	3	3	2	2	2	2	3	1	2	3	4	4
2	4	2	2	3	4	3	1	3	3	4	3	1	3	2	3	3	2	3	3	3	3	3	3	2	2	2	2	3	1	2	2	3	3
2	2	2	2	2	6	2	1	3	1	3	3	1	2	2	2	2	2	2	2	2	2	2	2	1	1	1	1	2	1	1	1	1	1
1	1	1	3	1	1	2	2	3	1	2	3	1	2	2	2	2	1	2	2	2	2	2	2	1	1	1	1	2	1	1	1	1	1
1	1	1	1	1	5	2	2	3	1	2	3	1	2	2	2	2	1	2	2	2	2	2	2	1	1	1	1	2	1	1	1	1	1
2	2	2	2	2	3	2	1	2	1	2	1	1	2	1	2	2	2	1	1	2	2	2	2	2	2	2	2	3	2	2	2	2	2
1	3	3	3	2	2	4	1	5	3	5	4	5	4	3	4	3	3	3	3	3	3	3	3	3	3	3	3	4	2	2	4	4	4
1	5	2	3	4	4	4	1	4	4	5	3	1	4	3	4	4	3	4	3	3	4	4	4	3	3	2	2	4	2	3	4	3	4
1	2	1	3	1	5	3	2	2	1	2	2	1	2	1	2	2	3	2	3	1	2	1	2	2	1	1	1	2	2	2	2	3	2
2	2	3	2	2	5	3	2	2	1	1	2	2	1	1	2	1	2	1	2	1	1	2	2	2	1	1	1	2	3	2	2	3	2
2	3	2	2	2	4	4	2	3	3	4	3	3	3	2	3	4	3	4	3	3	3	3	3	3	3	2	2	4	2	3	3	3	3
1	4	2	3	3	2	4	2	4	5	4	3	1	4	2	4	4	4	4	4	4	4	4	3	4	4	3	3	4	2	3	4	4	4
1	3	2	2	3	2	4	2	4	3	5	3	5	4	3	4	5	5	5	5	4	4	4	4	3	4	4	3	4	3	4	3	4	3
2	1	3	2	2	4	2	1	2	1	1	1	1	2	1	2	1	3	3	1	3	3	3	3	1	1	1	1	3	1	1	3	3	3
2	3	3	3	2	4	3	1	3	2	3	2	1	3	2	3	3	3	3	2	3	3	3	3	2	2	1	1	3	1	2	3	3	3
1	1	1	3	1	1	3	2	4	1	4	2	5	4	4	4	4	2	4	3	3	3	4	4	3	3	2	1	3	1	3	4	4	4
1	2	2	3	2	2	3	2	4	1	4	2	5	4	4	4	4	2	4	2	3	3	4	4	3	3	2	1	3	1	3	4	4	4
2	3	3	5	2	5	2	2	3	2	3	2	1	3	4	4	3	3	3	3	3	3	3	4	2	2	3	3	4	3	3	3	3	3
2	5	3	1	2	5	2	2	2	1	2	1	1	2	1	2	3	3	3	2	3	3	3	3	2	2	2	2	3	2	2	3	3	4
2	3	2	2	3	5	3	1	3	2	3	2	5	3	3	3	3	2	3	2	3	3	3	3	2	2	2	2	4	2	2	3	3	3
2	3	3	2	2	5	3	1	3	2	3	2	5	3	3	3	3	2	3	2	3	3	3	3	2	2	3	2	4	2	2	3	3	3
1	2	3	6	3	1	2	2	3	2	3	2	1	3	4	4	3	3	3	3	3	3	3	4	2	2	3	3	4	3	3	3	3	3
1	3	1	4	1	1	4	3	4	4	4	3	4	4	5	5	5	5	4	5	5	4	5	3	4	5	4	3	3	4	5	3	4	5
1	4	3	2	2	5	3	1	2	1	4	3	1	3	2	3	4	4	4	4	4	4	4	4	3	3	2	3	4	2	3	4	4	4
2	3	3	2	2	5	4	3	4	4	4	3	2	4	4	4	5	5	5	5	5	4	5	4	4	5	4	3	3	4	4	3	4	5
1	4	3	6	2	5	4	5	4	4	5	5	5	5	5	5	5	5	5	5	4	5	4	4	3	4	5	3	4	3	4	3	4	3
1	3	3	6	4	5	4	5	4	4	5	5	5	5	4	5	5	5	5	5	4	5	4	4	3	4	5	3	4	3	4	3	4	3
1	4	3	2	2	2	3	1	4	2	4	2	1	3	2	3	3	2	3	2	3	3	3	3	3	2	2	2	3	2	2	3	3	3
2	1	2	2	2	5	2	1	1	1	1	1	1	1	2	1	3	3	2	2	3	3	3	3	1	1	1	1	3	1	1	2	2	2
2	1	3	2	3	4	2	1	1	1	1	1	1	1	3	1	1	3	3	2	1	3	3	3	1	1	1	1	3	1	1	2	2	2
1	5	2	2	3	2	3	2	3	1	3	1	1	3	3	2	3	2	2	1	3	3	3	3	1	1	1	1	3	1	1	3	3	3
1	5	2	2	3	2	3	2	3	1	3	1	1	3	3	2	3	2	2	1	3	3	3	3	1	1	1	1	3	1	1	3	3	3
1	3	2	3	3	2	4	3	4	3	5	3	1	4	4	3	4	2	4	2	3	3	3	3	3	2	3	2	3	2	2	4	4	4
2	4	2	2	3	5	3	2	3	2	3	2	1	3	2	3	3	3	3	2	3	3	3	3	3	3	3	2	3	2	2	3	3	3
2	4	2	2	3	4	3	1	3	2	4	2	1	3	2	3	3	3	3	2	3	3	3	3	3	3	3	2	3	2	2	3	3	3
1	3	2	2	2	2	4	3	4	3	5	2	1	4	4	3	4	2	4	2	3	3	3	3	3	3	2	2	3	2	1	3	3	4
2	1	1	3	1	1	1	1	1	1	3	2	1	2	1	2	2	3	2	3	2	2	2	2	2	2	2	2	1	1	1	2	2	3
1	3	2	4	3	4	4	4	5	5	5	4	5	5	4	5	5	5	5	4	4	4	4	3	3	3	3	3	4	3	3	3	3	3
2	4	2	2	2	4	2	2	2	3	3	2	1	2	2	2	2	3	2	2	2	2	2	2	2	2	2	1	2	1	1	2	2	2
2	5	2	2	4	4	3	1	2	3	3	2	1	2	2	3	3	3	2	3	3	3	3	3	2	3	3	2	3	2	2	3	3	2
2	2	2	3	2	4	3	2	4	4	5	4	1	4	3	4	4	2	4	2	3	3	3	3	3	3	3	3	4	2	3	4	4	4
2	5	2	1	4	5	1	1	2	3	3	1	1	2	2	2	2	3	1	1	2	2	2	2	2	2	2	2	2	2	2	2	2	2
1	3	3	6	1	4	4	2	3	4	4	4	1	4	3	4	3	3	3	2	3	3	3	3	3	1	1	3	3	1	2	3	3	3
2	2	2	1	3	5	1	1	1	1	3	1	1	2	1	2	2	3	2	2	2	2	2	2	2	2	2	2	3	1	2	2	2	2
1	4	2	2	3	2	3	1	3	2	3	1	1	2	3	2	3	2	3	2	2	2	2	2	3	2	2	2	3	1	1	3	3	3
2	5	2	3	4	4	3	2	4	3	5	3	1	4	3	3	4	4	3	2	3	3	3	3	3	3	3	2	3	2	3	4	4	5
1	3	2	2	3	2	3	2	4	3	5	3	1	4	3	4	4	2	4	2	3	3	3	3	3	3	3	2	4	2	3	5	5	5
1	1	2	3	2	5	3	2	4	2	4	4	5	3	3	4	4	3	4	3	3	3	3	3	3	3	2	2	4	2	2	4	4	4
2	5	2	2	4	4	3	2	3	4	4	3	1	3	3	3	3	4	3	2	3	2	3	3	3	2	2	2	3	1	1	2	3	3
2	4	1	1	2	5	2	1	2	1	2	1	1	2	1	2	2	3	2	3	2	2	2	2	2	2	2	2	2	2	2	3	3	3
2	5	2	2	3	4	2	1	2	2	2	1	1	2	1	2	3	3	3	3	2	2	2	2	2	2	2	2	2	1	1	2	2	2
2	5	2	2	4	2	1	2	2	2	1	1	2	1	2	3	3	3	2	2	2	2	2	2	2	2	2	2	2	1	1	2	2	2
2	3	2	2	4	5	3	1	3	1	4	3	1	3	2	4	3	4	2	3	2	2	2	2	2	2	2	2	1	1	1	3	3	3
2	2	2	3	3	4	3	1	2	3	3	2	1	3	3	3	3	3	2	3	3	3	3	3	2	2	2	2	3	2	2	3	3	3
2	4	2	4	3	5	3	3	3	1	3	3	1	3	3	3	2	2	2	2	3	3	3	3	2	2	2	2	2	1	1	3	3	2
1	4	2	4	2	5	3	3	3	1	3	3	1	3	3	3	2	2	2	2	3	3	3	3	2	2	2	2	2	1	1	3	3	2
1	3	3	4	3	2	3	2	3	3	4	3	1	3	3	3	3	4	3	2	3	3	3	2	3	3	3	2	3	2	3	3	3	3
2	5	2	2	3	5	2	1	2	2	3	2	1	2	2	2	3	3	2	3	2	3	2	2	2	2	1	1	3	1	1	2	3	3
2	4	2	3	2	5	2	2	3	2	3	2	1	3	2	3	2	3	2	2	3	3	3	3	3	2	2	2	2	1	1	3	3	3
2	4	2	3	3	5	2	2	3	2	3	2	1	3	2	3	2	3	2	3	3	3	3	3	3	2	2	2	2	1	1	2	2	2
2	2	3	3	3	5	3	2	4	2	4	3	1	3	3	3	2	2	2	2	2	2	2	2	2	2	2	2	3	2	2	3	3	3
1	1	1	2	2	3	3	2	3	1	3	1	1	2	1	2	2	3	3	3	3	3	3	3	2	2	2	1	2	1	1	2	2	2
1	2	2	2	2	2	3	1	3	1	4	2	1	3	3	3	2	3	2	3	2	2	2	2	2	2	1	1	3	1	1	3	3	2
1	1	2	2	2	2	3	2	4	1	4	2	1	2	2	2	3	3	3	3	2	2	2	2	2	2	2	2	2	2	2	2	2	2
2	3	3	3	2	5	3	3	4	5	5	3	1	4	3	4	2	4	2	4	4	4	4	4	3	3	2	2	4	3	2	4	4	4
1	5	2	2	3	2	2	1	3	1	3	1	1	2	2	2	2	3	2	2	2	3	2	3	1	1	1	1	2	1	1	2	2	2
1	4	2	3	2	3	2	3	2	3	2	1	3	3	3	3	3	3	2	3	2	3	2	2	3	2	2	2	2	2	2	3	3	3
1	3	3	3	3	4	3	3	4	2	4	2	4	3	5	3	3	3	3	3	3	2	2	2	3	3	3	3	3	2	1	3	3	4
1	1	1	3	1	1	2	1	3	1	3	2	1	3	1	3	2	3	2	2	1	1	1	1	2	2	2	2	3	1	2	3	3	2
1	4	3	1	2	2	1	1	2	1	3	1	1	1	1	1	2	2	2	2	2	2	2	2	1	1	1	1	2	1	2	2	2	2
2	3	2	2	3	4	3	1	3	2	3	1	1	2	1	2	2	3	2	2	2	2	2	2	2	2	2	2	3	1	1	2	2	2
2	5	2	1	4	5	3	3	3	1	3	2	1	2	1	2	1	2	1	2	2	2	1	1	2	2	2	3	1	1	1	2	2	2
2	2	1	1	2	1	3	3	3	1	2	3	1	2	2	2	1	2	2	2	1	1	1	1	2	2	2	3	1	1	1	2	2	2
2	3	3	4	2	4	3	1	3	2	3	2	1	3	1	2	3	3	2	3	3	3	3	2	2	2	2	2	3	1	1	3	3	2
2	5	2	4	3	4	3	1	2	3	4	3	1	3	2	3	3	4	3	3	3	2	2	2	3	2	2	2	3	1	1	3	2	2
1	2	2	2	3	2	3	2	5	3	5	3	1	3	2	3	3	3	2	3	3	3	2	2	3	2	2	2	3	2	1	3	3	3
1	3	2	2	2	2	3	2	3	1	4	1	1	3	1	2	3	3	2	2	3	3	3	2	2	2	2	2	3	2	2	3	2	2
1	5	2	2	3	5	3	1	4	4	3	3	3	3	3	3	3	3	3	3	3	3	3	3	3	3	3	3	3	2	2	3	2	2
1	5	2	1	4	5	3	1	4	4	3	3	3	3	3	3	3	3	3	3	3	3	3	3	3	3	3	3	3	2	2	3	2	2
2	4	3	3	2	4	3	1	2	2	3	3	1	3	1	3	3	3	2	2	2	2	2	2	3	3	2	2	2	3	1	2	3	2
2	5	2	3	3	4	4	2	4	4	4	3	1	4	2	4	4	2	4	3	3	3	3	3	3	2	2	2	3	1	2	4	3	4
1	4	3	2	2	2	3	2	4	3	4	2	1	3	2	2	3	2	2	2	2	2	2	2	2	2	2	2	3	1	3	3	2	2
1	2	2	2	3	2	3	2	3	1	3	1	1	3	1	2	3	3	3	2	2	2	2	2	2	2	2	2	3	2	2	3	3	4
1	3	2	1	2	5	2	3	3	3	3	3	1	3	3	2	3	3	4	4	3	3	3	3	1	2	1	2	2	2	3	2	2	2
1	3	3	1	2	5	2	3	3	3	3	3	3	2	2	3	3	4	4	3	3	3	3	2	1	2	1	2	2	3	3	2	2	2
2	5	2	1	4	5	1	1	2	2	2	1	1	1	1	2	2	2	2	2	2	2	2	2	1	1	1	1	2	1	1	1	1	2
2	3	3	2	2	4	3	2	3	3	4	3	1	3	1	3	3	2	3	3	3	3	2	2	2	2	2	2	3	2	2	3	3	3
2	3	2	2	2	4	3	2	2	2	3	2	1	2	1	2	3	3	2	3	3	3	3	3	2	2	2	2	3	1	1	3	2	3
1	4	3	2	2	5	3	1	3	1	4	2	1	3	2	3	2	3	2	2	3	2	2	3	3	3	2	2	3	2	2	3	2	2
2	4	3	2	4	5	3	1	1	2	1	1	1	2	2	2	3	3	3	2	2	3	2	3	1	2	2	1	2	2	1	3	3	3
2	4	3	2	4	5	3	1	1	2	1	1	1	2	2	2	3	3	3	2	2	3	2	3	1	2	2	1	2	2	3	3	3	3
1	2	2	3	3	2	3	2	4	2	4	2	1	3	1	3	3	3	3	3	3	3	3	3	3	3	3	3	3	2	2	4	3	3
1	4	2	2	3	6	3	1	2	1	3	1	1	3	1	3	3	3	2	3	2	2	2	2	2	2	2	2	3	1	1	2	2	2
1	2	2	2	3	2	3	2	3	2	4	2	1	3	1	2	2	3	3	2	3	3	3	3	3	2	1	1	2	1	1	3	3	3
2	5	3	3	2	5	3	2	3	2	3	2	1	2	1	2	2	3	2	2	2	2	2	2	2	2	1	1	3	1	1	2	2	2
2	4	2	1	3	5	2	1	2	2	3	1	1	2	1	1	2	3	2	3	2	2	2	2	2	2	2	2	3	1	1	1	1	1
2	2	3	1	2	5	2	1	1	1	1	1	1	1	2	2	1	1	1	1	2	2	1	1	2	1	1	1	1	1	1	1	1	2
2	5	3	2	2	6	2	1	2	1	3	1	1	2	1	2	1	3	2	3	2	2	2	2	1	1	1	1	2	1	1	2	2	2
2	1	2	2	3	1	1	3	1	2	2	3	2	3	3	3	3	3	3	3	3	2	2	1	2	2	1	1	2	1	1	2	2	2
1	3	2	2	3	5	2	1	3	3	4	2	1	2	1	2	3	3	2	3	3	3	3	3	2	2	2	1	3	1	1	3	3	4
2	4	2	2	2	4	2	3	3	5	5	3	1	3	3	3	1	3	2	2	3	3	3	3	1	1	1	1	2	2	2	3	3	3
2	4	2	2	2	2	2	3	3	5	5	3	3	3	3	3	5	1	5	3	5	5	5	5	1	1	3	1	5	5	3	5	5	5
1	5	3	4	1	5	1	1	3	3	3	4	3	1	3	3	3	3	2	3	2	3	2	3	2	2	1	1	3	1	1	3	3	3
2	4	3	3	2	4	2	1	4	4	4	3	1	3	2	3	2	3	3	2	3	2	3	2	3	2	1	2	1	2	3	3	2	3
2	3	2	2	3	4	2	1	4	3	4	3	1	2	2	2	3	3	3	2	3	2	3	3	2	2	1	1	3	1	1	3	3	2
2	2	2	1	3	5	2	1	3	1	3	2	1	2	1	1	2	2	2	2	3	3	3	3	2	2	2	2	2	2	2	2	2	2
2	1	1	2	2	5	1	1	1	1	3	2	1	1	1	2	3	3	3	2	2	2	2	2	2	2	2	2	1	1	1	2	2	2
1	2	3	3	2	2	2	1	3	2	4	2	1	1	2	2	3	3	3	2	2	2	2	2	2	2	2	2	4	2	2	3	3	3
1	3	2	2	3	2	2	1	3	2	3	2	1	2	2	2	3	3	3	2	3	3	3	3	2	2	2	1	3	1	3	3	3	3
1	3	2	3	3	4	2	1	3	2	4	2	1	3	3	3	3	3	3	2	3	2	3	2	2	2	2	2	3	1	1	3	3	3
1	4	2	1	3	2	1	1	2	1	4	1	2	2	2	2	2	2	2	2	2	2	2	2	1	1	1	1	2	1	1	2	2	2
1	5	2	1	4	2	1	1	2	1	3	1	1	2	2	2	2	2	2	2	2	2	2	2	2	2	2	2	2	1	1	2	2	2
1	5	2	6	3	4	2	2	3	4	4	4	1	4	3	4	3	2	3	2	3	3	3	3	3	1	1	1	4	2	2	4	3	3
2	4	1	1	2	5	2	1	2	2	3	2	1	2	2	2	3	2	3	3	2	2	2	2	2	2	2	2	3	1	2	3	3	3
2	3	2	3	3	4	3	2	4	3	4	3	5	4	3	4	4	2	4	3	3	2	3	2	3	2	2	2	4	2	2	4	4	4
2	2	2	2	2	4	2	1	3	2	3	2	1	2	1	2	3	2	3	2	2	2	2	2	2	2	2	1	3	1	1	2	2	3
2	1	1	1	2	4	1	1	1	1	2	2	1	1	1	1	2	2	1	2	2	2	2	2	1	1	1	1	2	1	1	2	2	2
2	3	2	2	4	4	3	1	2	3	3	2	1	2	1	2	2	3	2	3	2	2	2	2	2	2	2	1	2	1	1	2	2	2
2	3	1	2	2	5	5	5	5	5	5	1	5	5	5	5	5	5	5	5	5	5	5	5	5	5	5	5	5	1	1	1	1	1
1	4	2	1	4	2	1	1	2	1	2	1	1	1	1	1	2	3	2	3	2	2	2	2	1	1	1	1	2	1	1	2	2	2
1	4	3	3	2	5	3	3	2	2	3	1	1	3	2	2	2	3	2	3	2	2	2	2	3	2	2	2	3	2	2	3	3	3
1	2	2	2	3	2	3	3	3	1	3	2	1	2	2	2	2	3	3	2	2	2	2	2	2	2	2	2	3	1	2	2	2	3
1	2	2	3	3	2	3	2	4	2	4	2	1	3	2	3	3	3	2	3	2	2	2	2	2	2	2	2	3	2	2	3	3	2
2	3	3	2	2	4	1	1	4	4	1	4	1	4	4	4	3	4	3	3	3	3	3	3	3	3	3	3	4	2	2	3	3	3
2	3	3	2	2	4	1	1	1	4	4	1	4	4	4	4	4	4	4	4	4	4	4	4	4	4	4	4	4	4	4	4	4	4
1	4	1	6	2	4	4	4	5	3	5	3	5	4	3	4	3	3	3	2	3	2	3	3	3	2	2	2	3	1	1	4	4	4
1	1	2	2	2	2	1	1	3	1	3	1	1	2	1	2	1	3	2	2	2	2	2	2	2	1	1	1	4	2	3	3	3	2
2	4	2	1	3	5	2	1	2	3	3	1	1	2	1	3	2	3	2	3	2	2	2	2	2	3	3	2	3	2	2	3	3	3
2	5	3	1	2	5	1	1	2	2	2	1	1	2	1	2	2	2	2	2	2	2	2	2	1	1	1	1	3	1	1	2	2	2
2	2	2	2	3	5	3	1	2	2	3	1	1	2	1	2	2	3	2	1	2	3	2	3	2	1	1	1	3	1	1	2	2	2
2	2	2	3	3	3	1	3	1	3	2	3	4	3	4	3	2	4	5	2	3	3	4	3	3	3	3	4	3	3	3	3	4	4
1	3	2	2	3	2	3	2	3	1	5	2	1	3	2	3	3	3	2	2	3	2	3	2	3	3	3	2	3	1	2	3	4	4
1	1	3	2	2	3	2	1	3	1	4	1	1	2	2	2	2	3	2	2	2	2	2	2	2	2	2	2	2	1	1	2	2	3
2	4	1	3	1	4	3	1	3	2	3	1	1	3	1	3	3	3	2	2	2	2	2	2	3	2	2	2	3	1	1	3	2	2
2	5	3	3	2	4	3	1	4	4	5	3	1	3	2	3	4	4	3	3	3	3	3	3	3	3	3	2	3	1	1	3	3	3
2	5	2	2	3	5	3	2	4	5	5	2	5	5	5	5	4	4	3	3	3	3	3	4	3	3	4	4	2	2	2	3	3	3
2	3	1	2	2	5	3	3		4	5	5	2	5	3	3	3	4	5	5	5	5	5	5	3	3	4	4	4	2	3	3	3	3
1	5	2	5	3	4	4	2	4	3	5	4	1	4	4	4	3	4	2	2	2	2	2	2	2	2	1	1	3	1	1	3	2	3
1	4	2	2	3	2	3	3	4	3	4	2	1	2	2	2	2	3	2	1	2	2	2	2	2	2	1	1	2	1	1	3	2	3
1	2	2	3	4	4	4	3	4	4	5	3	1	4	3	4	3	3	3	2	3	3	3	3	3	3	1	1	4	2	2	4	4	4
2	2	2	4	3	4	4	4	5	5	5	4	5	5	4	5	5	5	5	3	4	4	4	3	3	3	3	3	4	3	3	3	3	3
2	3	3	2	2	5	3	3	3	4	4	3	5	5	5	4	4	4	4	4	4	4	4	3	3	4	2	2	4	2	2	3	3	3
2	3	3	3	3	4	4	4	4	5	5	4	5	5	5	4	5	5	5	4	4	4	4	3	4	5	2	2	4	2	2	3	3	3
1	4	2	3	2	4	4	3	3	4	5	4	5	5	5	4	5	5	5	4	4	4	4	3	4	5	2	2	4	2	2	3	3	4
2	5	3	3	3	4	5	5	3	5	5	4	5	5	5	4	5	5	5	4	4	4	4	3	4	5	2	2	4	2	2	3	3	3
1	5	3	2	3	2	2	1	3	2	3	1	1	3	3	2	2	3	3	3	3	2	2	2	2	2	2	2	3	2	3	3	3	3
1	5	2	1	3	2	2	1	3	2	3	1	1	3	2	2	3	3	3	2	2	2	2	2	2	2	2	3	2	2	3	3	3	3
1	4	2	3	2	4	3	1	3	4	5	3	1	3	2	4	3	3	4	3	3	3	3	3	3	3	3	3	2	2	4	4	4	4
1	4	1	3	1	4	3	1	3	4	5	3	1	3	2	4	3	3	4	3	3	3	3	3	3	3	3	3	3	2	2	4	4	4
1	3	1	3	2	4	3	3	4	4	5	3	1	3	2	3	4	2	3	3	3	3	3	3	3	3	2	2	4	2	3	4	4	4
2	3	2	2	3	4	3	4	4	5	3	1	3	2	3	4	2	3	3	3	3	3	3	3	3	3	2	2	4	2	3	4	4	4
1	2	2	1	2	4	2	2	3	2	4	1	1	3	3	3	2	1	2	4	2	2	3	3	2	3	2	1	2	3	2	5	5	5
2	1	2	4	2	6	2	2	3	2	4	1	1	3	3	3	2	1	2	4	2	3	3	3	2	3	2	1	2	3	2	5	5	5
2	1	2	3	2	6	2	2	3	2	4	1	1	3	3	3	2	1	2	4	2	4	3	1	2	4	1	3	2	4	2	5	5	5
2	1	2	4	2	6	2	2	3	2	4	1	1	3	3	3	2	1	2	4	2	4	3	1	2	4	1	5	2	4	2	5	5	5
1	5	2	2	4	6	2	1	1	2	2	1	1	3	1	2	2	4	3	2	2	2	2	2	2	2	2	2	3	2	2	2	2	2
2	5	2	2	3	6	2	1	1	2	1	1	3	1	2	2	4	3	2	2	2	2	2	2	2	2	2	2	3	2	2	2	2	2
1	3	2	1	2	3	1	1	2	2	3	1	1	1	1	1	2	2	3	2	2	2	2	2	2	2	2	2	3	1	2	2	2	2
2	3	2	1	2	3	1	1	2	2	2	1	1	1	1	1	2	2	3	2	2	2	2	2	2	2	2	2	3	1	2	2	2	2
1	4	2	1	3	2	2	1	2	1	1	1	1	2	1	1	2	2	2	2	1	2	1	2	1	1	1	1	1	1	1	2	2	2
1	4	1	3	2	2	1	2	1	1	1	1	2	1	1	2	2	2	2	1	2	1	2	2	1	1	1	1	1	1	1	1	2	2
1	1	2	1	1	2	2	1	2	1	1	1	1	1	2	1	1	2	3	1	1	2	3	3	1	1	1	1	1	1	1	2	2	2
1	1	2	1	2	2	2	1	2	1	1	1	1	2	1	2	2	3	1	2	1	2	1	2	1	1	1	1	1	1	1	2	2	2
1	1	1	1	3	5	2	1	2	1	1	1	1	2	1	2	2	3	1	2	1	2	3	3	1	1	1	1	1	2	1	2	2	2
1	1	1	1	2	5	2	1	2	1	1	1	1	2	1	2	2	3	1	2	1	2	3	3	1	1	1	1	1	2	1	2	2	2
2	2	2	2	2	5	2	1	3	2	3	2	1	3	1	3	3	2	3	3	3	3	3	3	3	2	2	2	3	1	2	3	2	3
2	3	2	2	3	6	2	1	2	1	3	2	1	2	2	2	2	2	3	2	3	3	3	3	3	3	2	2	3	2	2	3	3	3
1	1	1	3	1	1	3	1	3	2	5	4	5	4	3	4	4	3	4	3	3	3	3	3	3	3	3	2	4	2	3	4	4	4
1	2	2	2	1	2	4	3	4	4	5	4	5	4	4	4	3	3	4	3	3	3	4	3	3	3	3	2	3	2	3	4	4	4
1	2	2	1	3	4	4	4	4	5	5	4	5	4	4	4	3	3	4	3	3	3	4	3	3	4	4	4	3	3	3	4	4	4
1	4	2	3	3	2	3	2	4	3	5	3	1	4	3	4	5	3	4	4	4	4	4	4	3	3	3	3	3	2	3	4	4	4
1	5	3	4	2	4	3	2	4	3	4	3	1	4	3	4	5	3	4	3	4	4	4	4	3	3	3	3	3	2	3	4	4	4
2	3	2	5	2	4	3	2	5	3	5	4	1	4	3	3	5	3	4	4	5	5	4	4	3	3	3	3	3	2	3	5	4	5
2	3	2	5	2	5	3	2	4	3	5	3	1	4	3	3	5	4	4	4	4	5	5	4	3	3	3	3	3	1	3	5	4	4
2	5	2	2	2	5	4	4	3	4	3	5	3	1	4	3	3	5	4	4	4	5	5	4	4	3	3	3	3	2	3	5	4	4
1	4	2	2	3	2	3	1	4	1	4	2	1	3	2	3	3	3	3	2	3	3	3	3	3	3	3	2	4	2	2	3	3	3
1	3	3	2	2	2	3	1	4	1	4	2	1	3	2	3	3	4	2	2	3	3	3	3	3	3	2	2	4	2	2	3	3	3
1	5	3	3	2	2	1	1	3	3	3	2	1	2	2	2	3	3	2	2	3	2	3	2	2	2	2	2	2	2	2	3	3	3
1	3	2	5	3	5	4	5	4	4	5	5	5	5	5	5	5	5	5	5	4	5	4	4	3	4	5	3	4	3	4	3	4	3
2	3	3	2	1	3	2	1	2	3	2	2	1	3	2	2	2	2	2	2	2	2	2	2	2	2	2	2	3	2	2	3	3	3
1	1	1	3	1	1	3	1	4	2	5	3	1	3	2	3	3	2	3	3	3	3	3	3	3	3	3	3	3	2	2	3	3	3
1	2	1	2	1	6	2	2	3	2	3	2	1	3	2	3	3	2	2	2	3	3	3	3	1	1	1	1	3	2	2	2	2	2
1	5	2	3	3	2	3	1	1	3	3	3	1	4	4	4	3	2	1	1	2	2	2	2	1	1	1	1	3	2	3	2	2	2
2	4	2	5	3	4	3	1	1	3	3	3	1	5	5	5	3	3	1	1	1	1	1	1	1	1	1	1	3	3	3	1	1	1
1	3	2	3	3	3	4	3	4	3	4	3	2	4	3	3	4	4	4	4	4	4	4	4	4	4	4	3	4	3	4	5	5	5
1	4	3	1	2	6	3	3	3	2	3	1	1	3	3	3	4	4	4	4	4	4	4	4	3	3	3	3	4	4	4	5	5	5
1	5	2	1	2	2	5	5	5	5	5	4	4	4	4	4	4	4	4	4	4	4	4	4	4	4	4	4	4	4	4	4	4	4
2	2	2	2	2	6	2	1	1	1	2	1	1	2	1	2	2	3	1	1	2	2	2	2	1	1	1	1	3	1	1	2	2	2
1	2	2	1	3	4	2	1	2	1	2	1	1	2	2	2	2	3	2	1	2	2	2	2	2	2	2	1	3	1	1	2	2	2
2	2	3	4	2	4	3	1	3	2	3	3	1	3	2	3	3	2	3	2	3	3	3	3	2	2	1	1	3	1	1	3	3	3
2	3	2	3	3	4	2	1	2	2	3	1	1	2	2	2	2	2	2	1	2	2	2	2	1	1	1	1	2	1	1	2	2	3
2	4	2	2	4	4	2	1	3	2	4	2	1	3	2	3	2	2	3	2	3	3	3	3	1	1	1	1	3	1	1	3	3	3
1	2	2	3	3	2	3	1	3	1	4	1	1	3	3	3	3	3	2	2	3	3	3	3	2	2	2	1	3	1	1	3	3	3
1	4	1	2	2	6	1	2	2	2	2	2	1	2	1	1	3	2	1	1	2	1	1	1	2	2	2	2	3	2	1	2	2	2
1	3	1	2	2	6	1	1	2	1	3	1	1	3	3	2	2	3	2	1	1	2	1	1	1	2	2	2	3	2	1	2	2	2
2	3	2	4	2	5	1	1	3	3	3	1	1	3	2	3	3	3	3	3	2	2	3	3	2	1	1	1	3	1	2	2	2	2
2	3	2	2	3	4	1	1	2	1	4	1	1	3	2	3	2	2	1	1	3	2	2	1	2	2	2	1	2	1	2	3	2	2
1	3	3	2	2	2	3	1	3	2	4	2	1	3	3	3	2	2	3	2	3	3	3	2	3	3	2	3	3	1	3	4	3	3
1	3	2	2	4	6	1	2	3	3	3	1	1	3	3	2	1	2	2	1	2	3	2	3	1	3	3	2	2	1	3	1	3	3
1	3	2	2	4	5	1	2	3	3	3	1	1	3	3	2	1	2	2	1	2	3	2	3	1	2	3	2	2	1	3	1	3	3
2	4	2	2	3	4	2	2	3	1	4	2	1	3	3	2	2	2	3	2	3	2	2	2	1	2	2	2	2	1	2	3	3	3
2	3	3	3	2	4	2	2	2	1	4	2	1	3	3	2	2	2	3	2	3	3	2	2	2	2	2	1	2	1	2	1	3	3
1	1	1	2	2	1	3	2	3	1	4	2	1	3	3	2	2	3	3	1	3	3	2	2	3	3	2	1	3	1	2	3	3	3
1	3	1	2	2	6	1	2	3	2	1	1	1	3	2	1	1	1	2	1	2	1	2	1	1	2	1	2	1	2	1	1	1	1
2	3	1	2	2	6	1	2	2	2	1	1	1	3	2	1	1	1	2	1	2	1	2	1	1	1	1	2	1	2	1	1	1	1
2	5	2	3	3	4	3	2	3	1	4	3	1	4	4	3	3	2	3	1	3	3	3	2	2	2	1	1	2	1	2	3	2	3
1	3	2	2	2	2	3	2	3	1	4	1	1	3	3	3	2	2	2	1	3	3	3	3	3	3	2	2	3	1	2	3	3	3
1	4	3	3	2	4	3	2	4	2	5	2	1	3	4	4	4	3	3	1	3	3	3	2	3	3	3	2	3	1	1	3	3	3
1	2	2	2	2	2	3	2	3	1	4	2	1	3	3	2	3	2	3	1	3	3	3	3	3	2	2	1	3	1	2	3	3	3
1	1	1	3	2	1	3	1	3	1	4	2	1	3	3	3	2	2	3	1	3	3	3	3	2	2	2	1	2	1	1	3	2	3
2	3	2	2	3	5	1	2	1	2	1	2	1	1	2	2	1	2	2	2	1	2	2	2	1	2	1	1	1	2	3	1	2	3
2	3	2	1	3	5	1	1	2	1	2	1	1	2	1	1	1	2	2	2	2	2	2	2	1	1	1	1	1	1	1	2	1	1
1	3	3	3	2	2	2	1	3	1	4	1	1	3	3	2	2	2	2	1	3	3	3	3	2	2	1	1	3	1	2	3	3	2
2	2	1	2	1	6	2	1	2	1	2	1	1	2	1	2	1	2	2	1	2	2	2	2	1	1	1	1	2	1	1	3	2	2
2	5	3	1	2	5	2	1	1	1	1	1	1	2	2	2	1	2	1	2	1	2	1	2	1	2	2	1	2	2	2	1	2	1
2	3	2	2	3	5	2	1	2	1	2	1	1	2	1	2	2	3	2	1	2	2	2	2	1	1	1	1	3	1	1	2	2	2
2	4	2	3	3	4	3	1	3	2	3	2	1	3	2	3	3	3	3	2	3	3	3	3	2	2	1	1	3	1	2	3	3	3
2	2	2	2	2	4	2	1	2	1	2	1	1	2	1	2	2	3	2	1	2	2	2	2	1	1	1	1	1	2	3	1	2	2
1	4	2	2	3	4	2	1	2	1	1	1	1	2	1	2	1	3	3	1	3	3	3	3	1	1	1	1	3	1	1	3	3	3
2	5	3	2	1	5	3	1	2	1	4	3	1	3	2	3	4	4	4	4	4	4	4	4	3	3	2	3	4	2	3	4	4	4
2	5	3	1	1	3	2	2	2	1	2	1	1	2	1	2	4	4	4	4	4	4	4	4	2	2	2	2	3	3	2	4	4	4
2	3	2	2	3	4	2	1	2	1	3	2	1	3	2	3	3	2	3	1	3	2	3	3	2	2	3	2	3	2	2	3	3	3
2	2	2	2	2	5	2	1	2	1	3	2	1	3	2	3	3	2	3	1	3	2	3	3	2	2	3	2	3	2	2	3	3	3
1	4	2	3	3	2	4	3	4	3	4	3	1	4	4	4	4	1	4	2	3	3	3	3	2	2	2	1	3	1	2	4	4	4
1	4	2	2	3	4	3	2	3	2	4	2	1	3	3	3	4	1	4	2	3	3	3	3	2	2	2	1	3	1	2	4	4	4
2	2	2	3	2	5	4	3	4	4	4	3	2	5	5	5	5	5	4	4	5	4	5	3	4	5	4	3	3	4	5	4	4	5
2	5	2	2	4	5	3	1	2	2	3	2	1	3	2	3	3	4	4	4	4	4	4	4	3	3	2	3	4	2	3	4	4	4
2	2	3	2	2	4	4	3	4	4	4	3	1	4	4	4	5	5	5	5	5	4	5	4	3	4	5	4	3	3	4	4	3	4
2	5	3	2	1	6	3	1	2	2	3	2	1	3	2	3	3	4	4	4	4	4	4	4	3	3	2	3	4	2	3	4	4	4
2	3	2	6	2	5	3	2	4	4	5	4	5	4	3	4	4	3	4	4	3	3	3	2	3	3	3	3	2	1	2	4	4	4
2	3	3	3	2	5	4	1	4	4	5	4	5	4	3	4	4	3	4	4	3	3	3	3	3	3	3	3	5	2	3	4	4	4
1	5	2	3	3	4	3	1	3	3	4	3	1	3	2	3	3	4	3	3	3	3	3	2	3	3	2	2	3	2	1	3	3	3
2	4	2	3	3	4	3	1	3	3	4	3	1	3	2	3	3	4	3	3	3	3	3	2	3	3	3	3	3	2	2	3	3	3
1	4	3	2	2	2	3	1	4	2	4	2	1	3	2	3	3	2	3	2	3	3	3	3	3	2	2	2	3	2	2	3	3	3
2	4	2	2	3	5	2	3	3	3	4	2	1	2	2	2	2	2	2	1	1	2	2	2	1	2	1	2	1	2	2	2	2	2
2	5	2	2	4	3	2	3	2	3	3	1	1	2	2	2	2	2	2	1	1	2	2	2	1	2	1	2	1	2	2	2	2	2
1	2	2	2	3	5	2	3	2	1	1	1	1	2	1	1	1	2	2	2	1	2	2	2	1	2	1	2	1	2	2	2	2	2
1	4	2	2	2	6	2	3	2	1	1	1	1	2	1	1	1	2	2	2	1	2	2	2	1	2	1	2	1	2	2	2	2	2
1	4	3	3	2	2	4	2	4	3	5	3	1	3	3	3	3	2	3	3	3	3	3	2	3	3	3	3	4	2	2	4	4	4
1	2	2	3	2	2	4	2	4	3	5	3	1	4	4	4	4	4	4	3	4	4	4	3	3	3	3	3	3	2	2	4	4	4
2	5	2	2	3	4	3	2	3	4	4	4	5	4	4	4	3	3	3	3	4	4	4	3	3	3	3	2	3	2	2	3	3	3
2	3	2	3	3	4	4	3	4	5	5	4	5	5	4	5	4	4	4	4	3	4	4	4	4	4	4	3	4	2	2	4	4	4
2	1	2	3	1	1	1	1	1	1	3	2	1	2	1	2	2	3	2	3	2	2	2	2	2	2	2	2	1	1	1	2	2	3
1	3	3	2	5	2	3	3	4	2	4	3	5	3	3	3	3	3	3	2	2	2	3	2	3	3	3	3	3	2	1	3	3	3
2	3	2	2	3	5	3	1	3	1	4	3	1	3	2	4	3	4	2	2	2	2	2	1	2	2	2	2	1	1	1	3	3	3
2	4	1	1	2	4	2	1	2	1	2	1	1	2	3	2	2	3	2	2	2	2	2	2	2	2	2	2	2	2	2	3	3	3
1	5	3	6	2	5	4	2	4	3	5	4	5	3	3	3	3	4	3	4	3	3	3	3	3	3	2	2	3	2	1	3	3	4
2	2	2	3	2	4	3	1	2	3	3	2	1	3	3	3	3	3	2	3	3	3	3	3	2	2	2	2	3	2	2	3	3	3
1	5	2	5	2	4	4	2	4	3	5	4	5	3	3	3	3	4	3	4	3	4	3	3	3	3	2	2	3	2	1	3	3	4
1	3	3	4	2	3	3	2	4	3	4	3	1	3	3	3	3	4	3	4	3	4	3	3	3	3	3	3	3	2	3	3	3	3
1	2	2	2	3	2	3	1	3	1	4	2	1	3	3	3	2	3	2	3	2	2	2	2	2	2	1	1	3	1	1	3	3	2
2	5	2	1	3	4	2	1	3	3	3	2	1	3	1	2	3	2	3	2	2	2	2	2	2	2	2	2	2	1	1	2	3	3
2	5	2	1	4	4	2	1	3	3	3	2	1	3	1	2	3	2	3	2	2	2	2	2	2	2	2	2	2	1	1	2	3	3
2	2	3	3	2	5	3	2	4	2	4	3	1	3	3	3	2	2	2	3	2	2	2	2	2	2	2	2	3	2	2	3	3	3
1	1	1	2	2	6	3	2	3	1	3	1	1	2	1	2	2	3	3	2	3	3	3	3	2	2	2	1	2	1	1	2	2	2
1	1	2	2	2	2	3	2	4	1	4	2	1	2	2	2	3	3	3	3	2	2	2	2	2	2	2	2	2	2	2	2	2	2
2	5	2	2	3	4	2	1	2	2	3	2	1	2	2	2	3	3	2	2	2	3	2	2	2	2	1	1	3	1	1	2	3	3
2	3	3	2	2	5	3	3	4	5	5	3	1	4	3	3	4	3	4	2	4	4	4	3	3	3	2	2	4	2	2	4	4	4
1	5	2	2	2	2	2	1	3	1	3	1	1	2	2	2	2	3	2	2	2	3	2	3	1	1	1	1	2	1	1	2	2	2
1	4	1	3	2	6	3	2	3	2	3	2	1	3	3	2	3	3	3	2	3	2	3	3	3	2	2	2	2	2	2	3	3	3
1	2	2	2	3	2	3	1	2	2	3	1	1	3	3	3	2	3	2	2	3	3	3	2	3	3	2	3	3	2	2	3	3	3
1	1	2	2	2	2	3	2	4	5	5	3	1	3	2	2	4	2	4	2	3	3	3	2	3	3	3	2	3	2	2	4	4	3
2	5	2	2	4	4	3	3	4	5	5	3	1	4	3	3	4	2	4	2	3	3	3	3	3	3	3	2	3	2	2	4	4	4
2	1	1	3	1	1	2	1	2	1	2	1	1	2	1	2	2	3	2	2	2	2	2	2	2	2	2	1	3	2	2	2	2	2
2	2	2	2	2	5	3	2	3	2	2	2	1	3	2	3	2	3	2	2	3	3	3	2	2	2	2	1	3	2	2	3	3	2
2	3	3	3	2	5	3	1	3	3	4	4	1	3	2	3	3	3	3	2	3	3	3	2	3	3	2	1	3	1	2	3	3	4
1	4	1	4	5	5	5	5	5	2	3	5	5	5	5	5	5	3	3	3	3	3	3	3	3	4	4	4	4	4	4	4	4	4
2	2	2	5	4	5	5	4	4	1	4	4	5	4	3	3	3	3	4	3	3	3	3	4	2	3	2	3	3	3	3	2	2	2
1	2	1	5	3	5	4	2	2	3	3	3	4	4	3	1	4	4	4	4	5	5	5	3	3	3	3	3	3	3	2	3	3	2
2	2	1	5	5	5	5	5	5	5	5	5	5	3	2	2	2	2	5	5	5	5	5	5	5	5	5	5	5	5	5	3	3	4

## Sheet: Sheet2
	EC	Environmental Concern
	EK	Environmental Knowledge
	FV	Financial value
	EV	Economic value
	SV	Social value
	INT	Intention to visit green hotel
